# Supplementary material for: Perturbation biology links temporal protein changes to drug responses in a melanoma cell line
Source: PLoS Comput Biol. 2020 Jul 15;16(7):e1007909. doi: 10.1371/journal.pcbi.1007909 (PMC7384681; doi:10.1371/journal.pcbi.1007909)
Supplement: S1 Table — (XLSX) [file pcbi.1007909.s001.xlsx]

## Sheet: Sheet1
Drug	Abbreviation	Downstream targets	Reference
PD-0325901	MEKi	ERK1/2-pT202/T204	Bain J, Plater L, Elliott M, Shpiro N, Hastie CJ, Mclauchlan H, et al. The selectivity of protein kinase inhibitors: a further update. Biochemical Journal. 2007;408(3):297–315. PMID: 17850214
AKT1/2i	AKTi	AKT-pS473, AKT-pT308	Barnett SF, Defeo-Jones D, Fu S, Hancock PJ, Haskell KM, Jones RE, et al. Identification and characterization of pleckstrin-homology-domain-dependent and isoenzyme-specific Akt inhibitors. The Biochemical Journal. 2005;385(2):399–408. PMID: 15456405
Stattic	STAT3i	STAT3-pY705	Schust J, Sperl B, Hollis A, Mayer TU, Berg T. Stattic: A Small-Molecule Inhibitor of STAT3 Activation and Dimerization. Chemistry & Biology. 2006;13(11):1235–1242
CAS 179248-59-0	SRCi	SRC-pY416, SRC-pY527, CHK2-pT68	Bain J, Plater L, Elliott M, Shpiro N, Hastie CJ, Mclauchlan H, et al. The selectivity of protein kinase inhibitors: a further update. Biochemical Journal. 2007;408(3):297–315. PMID: 17850214
Temsirolimus	mTORi	S6K-pT389, 4EBP1-pS65	Hara K, Maruki Y, Long X, Yoshino Ki, Oshiro N, Hidayat S, et al. Raptor, a Binding Partner of Target of Rapamycin (TOR), Mediates TOR Action. Cell. 2002;110(2):177–189. PMID: 12150926
			Kim DH, Sarbassov DD, Ali SM, King JE, Latek RR, Erdjument-Bromage H, et al. mTOR Interacts with Raptor to Form a Nutrient-Sensitive Complex that Signals to the Cell Growth Machinery. Cell. 2002;110(2):163–175. PMID: 12150925
CPI203	BETi
RO-31-7549	PKCi
PLX4032	RAFi	MEK1/2-pS217/221	Tsai J, Lee JT, Wang W, Zhang J, Cho H, Mamo S, et al. Discovery of a selective inhibitor of oncogenic B-Raf kinase with potent antimelanoma activity. Proceedings of the National Academy of Sciences. 2008;105(8):3041–3046. PMID: 18287029
JNK-IN-8	JNKi	CJUN-pS73	Zhang T, Inesta-Vaquera F, Niepel M, Zhang J, Ficarro SB, Machleidt T, et al. Discovery of potent and selective covalent inhibitors of JNK. Chemistry & Biology. 2012;19(1):140–54. PMID: 22284361
