# Supplementary material for: Perturbation biology links temporal protein changes to drug responses in a melanoma cell line
Source: PLoS Comput Biol. 2020 Jul 15;16(7):e1007909. doi: 10.1371/journal.pcbi.1007909 (PMC7384681; doi:10.1371/journal.pcbi.1007909)
Supplement: S2 Table — A comparison of drug sensitivity data from the A2058 melanoma cell line [28] is based on known target proteins of each drug from [28]. Positive values represent an increase in growth when the drug is given (highlighted in gray). The corresponding model-predicted drug pair values are from the diagonal of S8 Fig. (XLSX) [file pcbi.1007909.s002.xlsx]

## Sheet: Sheet1
Target set no.	ID	Drug name	Target(s)	Drug sensitivity (Z score)	Mean drug sensitivity	Target(s)	Effect on cell growth (log2 of control-normalized)	Mean effect
1	1079	Dasatinib	ABL, SRC, Ephrins, PDGFR, KIT	0.714326	0.714326	C-KIT	0.0714019	-0.00667323
						SRC	-0.150725
						SRC-Y416	0.0784728
						SRC-Y527	-0.0258424
2	2170	AT13148	AKT1	0.118844	-0.457334	AKT-S473	-0.278855	-0.113836
	1924	Ipatasertib	AKT1, AKT, AKT3	-0.703142		AKT-T308	-0.0733313
	1053	MK-2206	AKT1, AKT2	-0.172746		AKT	0.0106783
	2106	Uprosertib	AKT1, AKT2, AKT3	-0.712654
	1553	Uprosertib	AKT1, AKT2, AKT3	-0.0997683
	1912	Afuresertib	AKT1, AKT2, AKT3	-0.709895
	1916	AZD5363	AKT1, AKT2, AKT3, ROCK2	-0.921974
3	1997	WEHI-539	BCL-XL	0.0399676	-0.284941	BCL-xL	-0.695084	-0.360182
	1909	Venetoclax	BCL2	-0.598587		BCL2	-0.0252802
	1849	Sabutoclax	BCL2, BCL-XL, BFL1, MCL1	-0.136119
	1910	ABT737	BCL2, BCL-XL, BCL-W, BCL-B, BFL1	0.359401
	1011	Navitoclax	BCL2, BCL-XL, BCL-W	-0.0370516
	1068	Obatoclax Mesylate	BCL2, BCL-XL, BCL-W, MCL1	-1.33726
4	1036	PLX-4720	BRAF	-0.723822	-0.43155	B-RAF-S445	-0.0643024	-0.032745
	1373	Dabrafenib	BRAF	-0.139278		B-RAF	-0.00118765
5	1180	Dinaciclib	CDK1, CDK2, CDK5, CDK9	-0.238537	-0.0330448	CDK1-T161	-0.0108096	-0.017297
	1054	Palbociclib	CDK4, CDK6	0.172447		CDK4	-0.0237844
6	1022	AZD7762	CHEK1, CHEK2	-0.359024	0.053176	CHK2-T68	0.0867818	0.0867818
	2046	MK-8776	CHEK1, CHEK2, CDK2	0.465376
7	1168	Erlotinib	EGFR	-0.549812	-0.276968	EGFR-Y992	-1.76094	0.0447739
	1010	Gefitinib	EGFR	-0.149688		EGFR	0.00143653
	1919	Osimertinib	EGFR	-0.276998		EGFR-Y1173	0.299484
	1915	AZD3759	EGFR	-0.675977		EGFR-Y1068	0.306836
	1558	Lapatinib	EGFR, ERBB2	-0.424251		EGFR-Y845	1.37705
	1549	Sapitinib	EGFR, ERBB2, ERBB3	0.0123802
	1032	Afatinib	ERBB2, EGFR	0.125572
8	1908	Ulixertinib	ERK1, ERK2	-0.610962	-0.426928	ERK1-2	-0.565442	-0.158312
	1564	SCH772984	ERK1, ERK2	-0.429483		ERK2	-0.045008
	2047	Ulixertinib	ERK1, ERK2	-0.616845		ERK1-2-T202	-0.0165076
	2096	VX-11e	ERK2	-0.0504199		ERK1	-0.00629048
9	1049	PD173074	FGFR1, FGFR2, FGFR3	-0.460164	-0.289577	FGFR1	0.959796	0.959796
	1786	AZD4547	FGFR1, FGFR2, FGFR3	-0.118989
10	1510	Linsitinib	IGF1R	0.0444223	-0.18486	IGF1Rb	-0.0642744	0.258122
	1932	NVP-ADW742	IGF1R	-0.716319		IGFIRb-Y1135	0.0210274
	1091	BMS-536924	IGF1R, IR	0.249393		IGF1R-Y1162-3	0.817612
	1093	GSK1904529A	IGF1R, IR	-0.316938
11	1507	Ruxolitinib	JAK1, JAK2	-0.232006	-0.22067	JAK1	0.00404775	0.00404775
	1250	AZ960	JAK2, JAK3	-0.209335
12	1060	PD0325901	MEK1, MEK2	-1.04713	-0.649906	MEK1	-0.932839	-0.492025
	1372	Trametinib	MEK1, MEK2	-0.252685		MEK1-2	-0.859848
						MEK1-2-S217	-0.0986389
						MEK2	-0.0767735
13	1936	Savolitinib	MET	-1.26849	-0.50182	C-MET-Y1349	-0.119735	-0.056104
	1083	Crizotinib	MET, ALK, ROS1	0.00921919		MET	-0.0244614
	2040	Foretinib	MET, KDR, TIE2, VEGFR3/FLT4, RON, PDGFR, FGFR1, EGFR	-0.246185		C-MET-Y1234-5	-0.0241161
14	1084	Rapamycin	MTORC1	-0.337877	-0.337877	mTOR-S2448	-0.300148	-0.300148
15	1017	Olaparib	PARP1, PARP2	-1.72013	-1.34634	PARP(Asp214)	-0.120068	-0.120068
	1177	Niraparib	PARP1, PARP2	-0.972551
16	1085	Sorafenib	PDGFR, KIT, VEGFR, RAF	-0.389166	-0.389166	C-RAF	-0.476086	-0.476086
17	1561	Taselisib	PI3K (beta sparing)	0.0504988	-0.614056	PI3Kp85a	0.227373	0.27419
	2045	AMG-319	PI3K (beta sparing)	-1.12516		PI3Kp110b	0.321006
	1058	Pictilisib	PI3K (class 1)	-0.191568
	1057	Dactolisib	PI3K (class 1), MTORC1, MTORC2	-1.23814
	1560	Alpelisib	PI3Kalpha	0.529197
	1926	GNE-317	PI3Kalpha	-0.76478
	1918	AZD8186	PI3Kalpha, PI3Kbeta	-0.491794
	1873	Buparlisib	PI3Kalpha, PI3Kdelta, PI3Kbeta, PI3Kgamma	-0.672917
	1615	CZC24832	PI3Kgamma	-1.62184
18	1922	Cediranib	VEGFR, FLT1, FLT2, FLT3, FLT4, KIT, PDGFRB	-0.363099	-0.363099	VEGFR2-Y1175	-0.0339256	0.0346043
						VEGFR2-Y1059	0.013131
						VEGFR2	0.124607
Data extracted from https://www.cancerrxgene.org/cellline/A2058/906792?screening_set=GDSC2
